# Supplementary material for: Genome-Wide Identification and Characterization of the JAZ Gene Family in Malus sieversii
Source: Genes (Basel). 2026 Jun 26;17(7):742. doi: 10.3390/genes17070742 (PMC13407427; doi:10.3390/genes17070742)
Supplement: Supplementary file 1 [file genes-17-00742-s001.zip]

Archive with 1 entries (1 files):
- genes-4373167-supplementary.pdf
